# Supplementary material for: The Food Microplastic Pyramid (FOMIC-Py) as a Novel Framework for Prioritizing Dietary Exposure and Industrial Processing Impact: An Italian North-South Exposure Model
Source: Toxics. 2026 Jun 30;14(7):578. doi: 10.3390/toxics14070578 (PMC13417554; doi:10.3390/toxics14070578)
Supplement: Supplementary file 1 [file toxics-14-00578-s001.zip]

Archive with 1 entries (1 files):
- toxics-4377115-supplementary.pdf
